# Supplementary material for: Exploring Gene–Diet Interactions for Mother–Child Health: A Systematic Review of Epidemiological Studies
Source: Nutrients. 2024 Mar 28;16(7):994. doi: 10.3390/nu16070994 (PMC11013682; doi:10.3390/nu16070994)
Supplement: Supplementary file 1 [file nutrients-16-00994-s001.zip]

Archive with 1 entries (1 files):
- nutrients-2913857-supplementary.pdf
